# Supplementary material for: COVID-19 infection with asymptomatic or mild disease severity in young patients: Clinical course and association between prevalence of pneumonia and viral load
Source: PLoS One. 2021 Apr 21;16(4):e0250358. doi: 10.1371/journal.pone.0250358 (PMC8059848; doi:10.1371/journal.pone.0250358)
Supplement: S1 File — (XLSX) [file pone.0250358.s001.xlsx]

## Sheet: Sheet1
number	admission	sex	age	symptom	underlying disease	diagnosis	lesion	Location	finding
0	2020-03-27	F	32	5,6	0	2020-03-28	1	1	consolidation
1	2020-03-27	F	25	1,7	0	2020-03-27	0
2	2020-04-22	F	37	1,6	0	2020-04-22	1	3,6	haziness
79	2020-04-28	M	24	1,7,9	0	2020-04-28	0
90	2020-04-04	M	23	9	0	2020-04-04	1	3	haziness
5	2020-03-25	M	24	1,2	0	2020-03-25	0		dextrocardia, heterotaxy
95	2020-04-06	M	26	1,5,8	대상포진	2020-04-05	0
7	2020-04-16	M	24	4	0	2020-04-15	0
8	2020-04-06	F	22	1,6,근육통	5, 아토피성피부염	2020-04-06	0
9	2020-03-27	M	22	0	0	2020-03-24	0
10	2020-03-26	F	22	1,2,7	0	2020-03-27	0
11	2020-03-27	M	27	7	0	2020-03-23	0
12	2020-03-27	F	52	1,6	0	2020-03-24	0
106	2020-04-20	M	18	8,9	주요우울증, 불안장애(투약 중단 상태)	2020-04-19	1	3,6	peribronchial infiltration
87	2020-04-02	M	25	4,5	0	2020-04-02	0
15	2020-03-26	F	23	1, 5	0	2020-03-27	0
86	2020-04-02	F	26	5,6	0	2020-04-02	0
17	2020-03-27	F	24	1	0	2020-03-24	0
18	2020-04-14	F	37	1, 4	0	2020-04-14	1	1900-01-03	peribronchial infiltration
19	2020-03-27	F	28	피로감	0	2020-03-23	0
20	2020-03-25	F	26	1,6,7	이부프로펜 알러지	2020-03-25	0
21	2020-04-11	F	28	4,7,9	0	2020-04-10	0
110	2020-05-05	M	63	0	0	2020-05-05
115	2020-05-03	M	47	0	알코올성 지방간	2020-05-03	1	2,3,4,5,6	haziness
75	2020-04-24	F	33	0		2020-04-24	0
25	2020-04-02	F	24	9	0	2020-04-02	1	1	nodules
26	2020-04-02	M	49	1,5	0	2020-04-02	1	2,3,5,6	patchy consolidation
27	2020-03-26	M	33	0	0	2020-03-27	0
28	2020-03-25	F	22	1, 9	0	2020-03-25	0
83	2020-04-12	F	28	4,5,6,근육통	6	2020-04-11	0
98	2020-04-08	M	19	4, 6, 7,9	6	2020-04-08	0
31	2020-04-06	F	35	5	편두통	2020-04-05	0
32	2020-04-13	M	21	7,9	6	2020-04-12	0
76	2020-04-03	F	22	2	0	2020-04-03	0
114	2020-04-26	F	41			2020-04-26	0
35	2020-04-05	M	25	5	5	2020-04-05	0
36	2020-04-29	M	32	1, 4, 5, 6,9	0	2020-04-29	0
37	2020-04-21	F	25	근육통(어깨)	6	2020-04-20	0
81	2020-04-04	M	44	2,6, 권태감	0	2020-04-04	0
39	2020-03-27	F	27	1	0	2020-03-26	0
40	2020-04-10	M	31	0	0	2020-04-10	0
41	2020-04-04	M	23	1,3,6	5	2020-04-04	0
74	2020-04-16	M	22	4,5,7	0	2020-04-15	0
43	2020-04-03	M	29			2020-04-03	1	2,3,5,6	patchy consolidation
44	2020-04-15	F	20	4,5,6	0	2020-04-14	0
45	2020-04-15	F	39	5,7	0	2020-04-14
46	2020-04-08	F	62	4,6	빈혈, 고지혈증	2020-04-08	0
96	2020-04-07	F	27	5,6	0	2020-04-07	0
48	2020-04-11	F	31	4,5	0	2020-04-10	0
49	2020-04-02	F	41	5	기흉(4 yrs ago)	2020-04-02	1	6	haziness
50	2020-03-27	F	32	6	자궁내막증 (호르몬제 복용)	2020-03-27	0
51	2020-04-02	F	24	6,7	0	2020-04-02	0
52	2020-04-02	M	25	7	0	2020-04-02	0
53	2020-04-02	M	29	5, 7, 근육통, 호흡곤란	0	2020-03-31	1	2	increased haziness
109	2020-05-03	F	20	9	0	2020-05-02	0
55	2020-04-13	F	25	1,9	6	2020-04-12	0
56	2020-04-07	M	24	5, 6	탈모	2020-04-06	0
57	2020-04-05	M	23	0	0	2020-04-04	0
113	2020-03-27	F	30	1,4,몸살기운	0	2020-04-04	0
59	2020-03-26	M	22	0	0	2020-03-24	0
84	2020-04-11	M	28	5, 1, 근육통, 8	0	2020-03-27	0
108	2020-04-29	M	26	6	0	2020-04-10	0
82	2020-04-04	F	23	0	0	2020-04-29	1	5	haziness
63	2020-04-06	F	18	3	0	2020-04-04	0
64	2020-04-02	F	24	5, 6	0	2020-05-09
65	2020-03-26	M	27	0	아토피성 피부염 (r/o asthma)	2020-04-02	0
66	2020-03-26	F	23	2,4	0	2020-03-27	1	1,4	multiple nodules
91	2020-04-04	M	26	권태감, 7	Microadenoma(2년 전)로 1달 전까지 Cabergoline 복용(5월 말 F/U 예정)	2020-03-27	0
68	2020-04-11	F	28	6.7	0	2020-04-04	0
85	2020-04-11	F	31	5, 1, 5	6	2020-04-10	0
103	2020-04-16	F	31	0	0	2020-04-10	0
104	2020-04-16	M	30	1, 4	0	2020-04-15	0
99	2020-04-08	F	29	1,2,4,5,6,8	0	2020-04-15	0
105	2020-04-20	F	43	4,5,6,7	6	2020-04-08	0
111	2020-05-06	M	15	0	0	2020-03-27	1	5,6	consolidation
71	2020-05-02	M	61	1	0	2020-05-06
76	2020-04-16	M	23	1	0	2020-05-02	1	4,5,6	haziness
77	2020-04-03	F	35	0	0	2020-04-16	0
78	2020-04-02	M	20	7,9	6	2020-04-03	0
79	2020-04-04	M	27	0	0	2020-04-02	1	5,6	mild peribronchial nodules and infiltration
72	2020-04-11	M	29	5, 1, 7	0	2020-04-07	0
94	2020-04-06	F	19	5,	0	2020-04-11	0
107	2020-04-27	F	20			2020-04-06	0
78	2020-04-02	M	28	1	0	2020-04-26	0
101	2020-04-12	M	28	5, 1, 9	0	2020-04-02	0
116	2020-05-04	M	46	9	0	2020-04-11	0
86	2020-03-27	F	19	0	5	2020-05-03	1	1900-01-01	nodular opacity
87	2020-03-27	M	29	5,8,9	0	2020-03-24	0
102	2020-04-14	F	15	복통	5, IBS, 철결핍빈혈	2020-03-24	1	3,6 (near whole lung)	diffuse haziness
89	2020-04-03	F	28	1	0	2020-04-13	0
88	2020-04-02	F	26	4,5	편두통(1yrs ago)	2020-04-03	0
91	2020-04-02	M	20	1, 5	0	2020-04-02	0
92	2020-04-05	F	19	9	0	2020-04-02	0
93	2020-04-05	F	18	0	0	2020-04-04	0
100	2020-04-11	F	28	5, 1, 6	0	2020-04-04	0
77	2020-04-09	F	30	5, 4, 6, 1, 발진	0	2020-04-09	0
96	2020-04-07	F	22	5, 4, 근육통, 안구통증, 어지럼증	0	2020-05-10
97	2020-03-26	F	27	2,6	0	2020-04-07	0
98	2020-04-03	M	15	2	0	2020-04-16
99	2020-04-14	F	30	5, 1, 6	0	2020-04-03	0
100	2020-04-11	F	28	5, 1 7	0	2020-04-13	1	3,4,5,6	peribronchial infiltration
101	2020-04-18	F	30	1	0	2020-04-10	0
97	2020-04-08	F	23	6	0	2020-04-17	1	6	peribronchial infiltration
103	2020-03-26	M	23	4	0	2020-04-07	0
104	2020-04-11	M	15	1, 9	5,6	2020-03-27	0
105	2020-04-22	F	16	1,5,9	0	2020-05-02
